# Supplementary material for: Elucidating the role of shikimate dehydrogenase in controlling the production of anthocyanins and hydrolysable tannins in the outer peels of pomegranate
Source: BMC Plant Biol. 2019 Nov 6;19:476. doi: 10.1186/s12870-019-2042-1 (PMC6836501; doi:10.1186/s12870-019-2042-1)
Supplement: Supplementary file 2 — Additional file 2: Table S1. Soluble amino acid contents in pomegranate peel calli. Table S2. GC-MS metabolite dataset of pomegranate peel calli. Values are relative peak areas normalized to the norleucine internal standard. Table S3. Oligonucleotides used for the amplification and measurement of the expression of genes by qRT-PCR analysis. [file 12870_2019_2042_MOESM2_ESM.xlsx]

## Sheet: FAA
Additional file 2: Table S1. Soluble amino acid contents in pomegranate peel calli. a
	Dark 1%	Dark 2.5%	Dark 5%	Dark 7.5%	Light 1%	Light 2.5%	Light 5%	Light 7.5%
alanine	4172 ± 847	24900 ± 5343	62418 ± 2799	40890 ± 4399	5647 ± 190	62413 ± 7289	79141 ± 4104	76882 ± 3309
valine	12678 ± 1923	16183 ± 1819	8035 ± 474	8894 ± 1908	11021 ± 637	15427 ± 3760	10339 ± 1045	10331 ± 428
serine	23048 ± 2316	40899 ± 3016	44746 ± 1879	43148 ± 2084	23092 ± 1133	65465 ± 9205	58116 ± 2326	56034 ± 2005
leucine	7926 ± 1298	10130 ± 1419	6010 ± 344	6207 ± 1071	5751 ± 232	8102 ± 1632	5795 ± 612	6036 ± 424
threonine	36541 ± 3081	36345 ± 2558	17053 ± 1450	16389 ± 1481	28756 ± 2375	33913 ± 4080	20831 ± 1134	18286 ± 753
isoleucine	6723 ± 1025	9700 ± 1423	2543 ± 134	2769 ± 349	5298 ± 687	7265 ± 1334	3042 ± 304	2837 ± 237
proline	3776 ± 901	6811 ± 1401	9646 ± 1188	8452 ± 2933	2772 ± 286	8144 ± 2630	8356 ± 1159	9068 ± 590
glycine	3560 ± 645	2882 ± 772	3719 ± 275	3240 ± 388	2780 ± 611	3615 ± 997	4181 ± 356	3567 ± 192
homoserine	10137 ± 2409	7537 ± 1150	1532 ± 268	1061 ± 406	6972 ± 455	4699 ± 462	1142 ± 140	724 ± 46
methionine	5561 ± 732	2842 ± 861	1275 ± 133	1167 ± 149	2824 ± 263	2469 ± 370	1189 ± 188	906 ± 92
aspartate	22731 ± 2842	13701 ± 3678	10960 ± 2236	9948 ± 3533	11450 ± 4194	9883 ± 1439	5528 ± 2835	5985 ± 846
phenylalanine	5582 ± 934	1455 ± 407	518 ± 319	388 ± 87	2452 ± 384	957 ± 300	762 ± 258	424 ± 85
cysteine	2132 ± 72	2078 ± 233	2255 ± 65	2383 ± 275	2170 ± 99	1953 ± 68	1982 ± 113	2349 ± 179
glutamate	21976 ± 5219	27032 ± 1795	21125 ± 3578	1838 ± 888	26630 ± 2682	18918 ± 6796	27617 ± 5456	9455 ± 1901
homocysteine	62 ± 24	43 ± 11	32 ± 22	40 ± 10	36 ± 1.30	37 ± 21	67 ± 31	91 ± 4
lysine	9500 ± 2002	11047 ± 4119	14104 ± 1067	13148 ± 886	9216 ± 1295	9042 ± 1527	14208 ± 1949	12030 ± 1543
tyrosine	1602 ± 274	2762 ± 1095	3895 ± 587	3611 ± 143	996 ± 94	2688 ± 832	8568 ± 2892	5251 ± 897
tryptophan	5030 ± 755	4425 ± 528	724 ± 132	530 ± 64	3032 ± 631	1942 ± 573	706 ± 60	628 ± 87
Total	182744 ± 17411	204562 ± 11782	206371 ± 11536	164110 ± 10700	145576 ± 10857	245590 ± 12904	246057 ± 19140	220894 ± 10145
a Quantities of soluble amino acids were analyzed using GC-MS analysis and normalized to the internal standard of norleucine and calculated as nmol g-1 seed dry weight.
Data shown are means ± SE of four replicates.

## Sheet: Metabolic profile
Additional file 2: Table S2. GC-MS metabolite dataset of pomegranate peel calli.			a
RT (min)		Dark 1%	Dark 2.5 %	Dark 5 %	Dark 7.5 %	Light 1%	Light 2.5%	Light 5%	Light 7.5%
16.212	Benzoic acid	239777 ± 55591	246702 ± 63756	149373 ± 8924	136766 ± 19786	174642 ± 38558	203981 ±50140	140049 ± 23475	119588 ± 15316
16.384	Urea	25383178 ± 4893412	11412098 ± 3289017	2055592 ± 1126795	1881832 ± 403871	39512234 ± 8521284	15818440 ± 3781002	2903031 ± 564011	1579247 ± 697609
16.742	Phosphoric acid	171756886 ± 11995790	49149366 ± 8704590	37393468 ± 1151796	40374005 ± 15432492	111674236 ± 17135104	51827239 ± 8260951	35358714 ± 11734311	22183486 ± 2983010
16.478	Ethanolamine	27087072 ± 2216021	22678296 ± 829257	17560587 ± 2290387	12235077 ± 1693538	21156637 ± 3389783	15559499 ± 1844003	14251249 ± 2926348	13515602 ± 1045269
17.743	Succinic acid	688940 ± 262020	185084 ± 24006	293520 ± 30391	250654 ± 74962	327803 ± 49441	246716 ± 15685	549476 ± 87501	1017458 ± 76908
17.365	Nicotinic acid	395408 ± 96836	413410 ± 64889	330335 ± 28839	377664 ± 42386	471175 ± 96198	345266 ± 34473	248204 ± 6799	284179 ± 24496
17.997	Propanedioic acid= Malonic acid	1881729 ± 879828	1191174 ± 197616	1414976 ± 303201	1304556 ± 358492	2448037 ± 406228	3343137 ± 615478	3461236 ± 365338	3321866 ± 276378
18.585	Fumaric acid	384032 ± 85497	236147 ± 19857	206047 ± 20797	224653 ± 15484	657173 ± 118000	479844 ± 42508	419939 ± 45751	437676 ± 38229
21.529	Malic acid	8972875 ± 1953329	5828756 ± 1087810	7505005 ± 808463	6907390 ± 2235708	11217479 ± 1072459	34232328 ± 10623786	38313254 ± 5413301	32120691 ± 4358623
21.933	Asparagine	23762692 ± 3047966	6774650 ± 2922147	785029 ± 250125	627170 ± 135241	30414753 ± 4556300	4951902 ± 1224178	805534 ± 134404	716275 ± 118349
22.346	Pyroglutamic acid	45295725 ± 3511148	37787436 ± 4892114	26067278 ± 5614785	24938679 ± 8357090	44407417 ± 5412340	32661355 ± 4688547	21294523 ± 4275261	15329090 ± 1682718
22.404	GABA	9043859 ± 1009324	14609268 ± 5605322	38024522 ± 3793832	32966555 ± 5764267	3857115 ± 452042	12221382 ± 4738149	27030265 ± 2328460	23714996 ± 2099470
22.563	Glutamine	8759735 ± 2379237	12465815 ± 1878772	4735181 ± 1435367	3764334 ± 1852444	13846379 ± 1220078	7830298 ± 1516773	2424112 ± 589182	1026234 ± 397304
24.892	Arabinose MP	160455 ± 24741	451386 ± 41026	641026 ± 106444	536076 ± 97197	197157 ± 36641	674189 ± 43223	1140566 ± 211243	1452610 ± 118209
25.17	Ribose	248004 ± 62226	388095 ± 125518	685555 ± 89647	647206 ± 362663	168823 ± 30444	404721 ± 27204	804423 ± 321062	1123677 ± 184805
24.66	NA 24.665	0±0	181039 ± 41682	443316 ± 87814	957657 ± 283707	0±0	143195 ± 23052	388295 ± 214366	434897 ± 54780
24.764	Xylose	48954 ± 4572	222100 ± 67955	633948 ± 90423	618863 ± 304927	63708 ± 11812	244309 ± 38480	583796 ± 178070	1007898 ± 101821
27.616	Shikimic acid	6305127 ± 506618	9990804 ± 1722951	9002109 ± 1022468	7123822 ± 832720	2291879 ± 503944	6415419 ± 1086496	7618181 ± 803091	5504959 ± 424337
27.733	Ornithine	13484217 ± 7445405	13006319 ± 3718894	15434790 ± 4937385	10194828 ± 1837413	19865769 ± 7052175	10626237 ± 2893960	9176942 ± 2407172	7638649 ± 1907552
27.763	Citric acid	10896278 ± 1339102	16947470 ± 3261069	19414655 ± 4683889	15201713 ± 4421772	10539593 ± 1895992	87948538 ± 20847945	99874907 ± 37272975	106432184 ± 14427774
28.6	Fructose, MP	2570635 ± 1145433	37352933 ± 4976202	107574452 ± 7700397	125548698 ± 14085758	2661711 ± 395728	43273333 ± 11625447	107534726 ± 22641577	125554056 ± 15181075
28.765	Fructose, BP	1691749 ± 755505	30573760 ± 5828750	85439589 ± 6739413	97255536 ± 8583501	1757568 ± 247323	33052265 ± 10224747	84866403 ± 17837550	93559258 ± 9186966
29.654	Mannose	1485378 ± 360575	25684085 ± 14029515	46300490 ± 22861839	114968974 ± 99042382	943686 ± 89847	31520341 ± 9147920	105284866 ± 58993612	208268774 ± 15396017
29.975	Inositol	179827 ± 32760	139031 ± 36840	51954 ± 8624	57214 ± 6031	169160 ± 19554	120827 ± 30993	57005 ± 13768	68660 ± 13274
29.022	Glucose	8943024 ± 2880334	108882579 ± 2946546	349339781 ± 23811866	395781704 ± 41890787	11787544 ± 1734516	104718244 ± 34044728	290148301 ± 59630592	363935435 ± 31378521
29.343	Glucose BP	1451697 ± 509988	18567691 ± 3206716	101898568 ± 8742972	130248760 ± 21233741	1856586 ± 249517	19872702 ± 6170474	71093281 ± 15925375	120098553 ± 16390291
29.651	mannitol	645136 ± 281974	12903533 ± 8153554	28080776 ± 2475837	68134512 ± 47273972	371838 ± 40698	16429620 ± 4278273	50352977 ± 23815513	118883255 ± 11817128
29.702	Sorbitol	1007596 ± 669722	1100440 ± 1008198	4360254 ± 2023768	90621240 ± 77185693	354099 ± 124971	6628724 ± 4492494	44633673 ± 53043992	87891085 ± 87907651
27.705	Galactaric acid	905459 ± 66981	601268 ± 65374	249598 ± 8768	186938 ± 16996	1136492 ± 128420	669937 ± 93613	245071 ± 94531	203511 ± 25876
30.099	Galic acid	18443719 ± 2316310	21462403 ± 2528580	33685166 ± 3531693	31023402 ± 7799591	9689534 ± 954832	15903283 ± 1916000	19167576 ± 2725859	20300452 ± 1632715
30.91	Galactonic acid	423917 ± 91871	206401 ± 44758	188688 ± 68662	155837 ± 47574	507079 ± 108576	317575 ± 45598	280606 ± 34851	322603 ± 85310
30.687	Gluconic acid_a	654576 ± 187237	1023206 ± 289314	6000531 ± 2394529	6534367 ± 2656432	659867 ± 288159	951320 ± 289718	4042586 ± 1470801	4393692 ± 504335
31.621	Hexadecanoic acid, palmatic acid	3582498 ± 626086	3959528 ± 1155282	2694325 ± 424360	2389335 ± 598732	3334705 ± 837937	3323109 ± 1371183	2515597 ± 892508	2214937 ± 174513
29.021	Glactose	14985764 ± 5610366	183686214 ± 101780653	6229981 ± 5826877	2987030 ± 1628222	21454429 ± 3128275	129020683 ± 123617598	2764342 ± 687605	7925116 ± 5345110
32.131	Inositol, myo	4634056 ± 944345	13401676 ± 2391370	37613141 ± 3134372	33397295 ± 1545150	2089155 ± 261486	12176702 ± 5594936	29601740 ± 5355602	24164730 ± 1190107
40.363	Cellobiose	792328 ± 103256	3533958 ± 652207	9129442 ± 601057	11912990 ± 1801034	416895 ± 119949	2069242 ± 353195	3497594 ± 1802987	13632811 ± 826904
39.549	sucrose	5548277 ± 11916759	7138644 ± 3367268	82831535 ± 3304655	83006259 ± 4679424	458300 ± 306854	11929491 ± 8473868	74085790 ± 19028959	74119356 ± 2984798
40.185	NA 40.180	79215420 ± 13551413	27669792 ± 10168113	40164118 ± 10448222	32083154 ± 8136130	42239515 ± 14836429	41667342 ± 14117256	81164054 ± 27819947	63026883 ± 8520961
40.788	NA 40.795	3429952 ± 1285780	1818289 ± 858135	2195892 ± 204669	1359159 ± 535079	2167862 ± 1115289	3984171 ± 1193985	8708918 ± 3612323	4999165 ± 1312851
42.296	NA 42.28	15799355 ± 4286026	5558464 ± 911834	7189735 ± 1223261	4961551 ± 936491	4827751 ± 1475271	3376974 ± 697630	3387534 ± 820290	5012835 ± 2333722
42.421	NA 42.421	8963534 ± 1800419	4355131 ± 1203117	5929634 ± 1503730	2757976 ± 1014041	2777106 ± 1117632	1649048 ± 472262	1044480 ± 548810	815756 ± 272351
42.944	Epigallocatechin	4009283 ± 2477248	34150156 ± 37596197	39698031 ± 18697989	16867406 ± 5952884	4373749 ± 4020212	33241183 ± 13086973	50565253 ± 10877247	31416512 ± 9577083
42.552	catechin	5807724 ± 4572570	14390146 ± 16542274	20737277 ± 8421796	12855548 ± 3982843	2530309 ± 2555071	17159625 ± 9586117	60110355 ± 20306929	54913829 ± 23305933
42.911	NA 42.897	4523266 ± 660999	2753408 ± 740311	3014974 ± 995133	1842268 ± 395117	3814180 ± 341845	2972741 ± 617524	1696531 ± 176219	1831595 ± 178935
43.586	NA 43.585	1659159 ± 675690	2762564 ± 314777	8711214 ± 1409516	5392110 ± 895091	1569877 ± 294396	4002121 ± 1437664	5443725 ± 706315	4155798 ± 679724
43.793	NA 43.79	3534405 ± 2922504	527353 ± 109301	503549 ± 53166	825449 ± 506968	675328 ± 120301	538968 ± 95168	299773 ± 79869	261199 ± 33917
44.496	NA 44.5	12829954 ± 5771023	13101354 ± 10287202	16684226 ± 4621239	10738726 ± 5238045	8166738 ± 2960410	15367587 ± 6699852	38562212 ± 11698702	28156900 ± 3802803
44.808	NA 44.8	6365350 ± 745332	2271312 ± 182692	1696398 ± 98794	1009296 ± 284701	4723665 ± 823000	2847837 ± 566214	1664448 ± 273891	1342106 ± 130033
a Values are relative peak areas normalized to the norleucine internal standard.
The data represent the mean ± SE of four biological replicates
NA, non anotated

## Sheet: Primers
Additional file 2: Table S3. Oligonucleotides used for the amplification and measurement of the expression of genes by qRT-PCR analysis.
	Primers		gene ID	gene name
	TGCACCAAAGGAACTCTTCA	Forward	PgSDH1	Shikimate dehydrogenase 1
	CCTCGAGGGGAAAAGGATAA	Reverse
	CCTGTGTACGGAACCGAGAT	Forward	PgSDH4	Shikimate dehydrogenase 4
	AGACATGCTTGCTGCTTCCT	Reverse
	TCAATTTGTGAGGGTCGTTCT	Forward	PgRPSII	Ribosomal Protein S
	GATTCAAGAGTAGTAACCGATTCCA	Reverse
	AGGGATTAGCAGAGCAGTTTC	Forward	PgSDH3_2	Shikimate dehydrogenase3_2
	GATATACTTCTGGCCCAACAGAG	Reverse
	CTGCTGTGTTATAATCAGGTGAAAG	Forward	PgSDH3_1	Shikimate dehydrogenase3_1
	ACAAGTCCTTTCCTCAATACACG	Reverse
	GAGTCCGGAGCCTTCATCGTGTAT	Forward	PgSDH3a_1/3a_2	Shikimate dehydrogenase3a_1/3a_2
	GACCATCCTGAACAACTCTTC	Reverse
